# Supplementary material for: Mutation Profile of Aggressive Pheochromocytoma and Paraganglioma with Comparison of TCGA Data
Source: Cancers (Basel). 2021 May 14;13(10):2389. doi: 10.3390/cancers13102389 (PMC8156611; doi:10.3390/cancers13102389)
Supplement: Supplementary file 1 [file cancers-13-02389-s001.zip]

Archive with 1 entries (1 files):
- cancers-1185566-supplementary.pdf
